# Supplementary material for: VP0 Myristoylation Is Essential for Senecavirus A Replication
Source: Pathogens. 2024 Jul 21;13(7):601. doi: 10.3390/pathogens13070601 (PMC11280471; doi:10.3390/pathogens13070601)
Supplement: Supplementary file 1 [file pathogens-13-00601-s001.zip]

Archive with 1 entries (1 files):
- pathogens-3081288-supplementary.pdf
